# Supplementary material for: Spatial ploidy inference using quantitative imaging
Source: Cell Rep Methods. 2025 Dec 4;5(12):101249. doi: 10.1016/j.crmeth.2025.101249 (PMC12859483; doi:10.1016/j.crmeth.2025.101249)
Supplement: Table S1. The exact values for all histograms plotted throughout the manuscript, related to Figures 2–4, S3, S5, and S6 [file mmc2.xlsx]

## Sheet: Arabidopsis Data
iSPy Predictions for Arabdiopsis Cotyledons
	Figure Represented	2C	4C	8C	16C	32C
1D: Volume	Fig. 2D	14.4%	20.0%	25.9%	24.6%	15.3%
1D: Total Intensity	Fig. 2D	24.0%	15.6%	25.3%	27.7%	7.4%
2D: Volume and Total Intensity (Spherical Covariance)	Fig. 2D	14.2%	22.1%	24.2%	30.2%	9.3%
2D: Volume and Total Intensity (Diagonal Covariance)	Fig. S3L	14.2%	21.7%	25.0%	29.7%	9.5%
Flow Cytometry	Fig. 2D	10.6%	22.8%	28.2%	30.1%	8.3%
Classification of Nuclei and Stomata from iSPy predictions
		Unclassified/﹤2C		2C		4C		8C		16C		32C
	Figure Represented	Nuclei	Stomata	Nuclei	Stomata	Nuclei	Stomata	Nuclei	Stomata	Nuclei	Stomata	Nuclei	Stomata
1D: Volume	Fig. S3C	4.2%	14.3%	13.9%	84.9%	19.9%	0.8%	24.7%	0.0%	22.4%	0.0%	14.9%	0.0%
1D: Total Intensity	Fig. S3F	N/A	N/A	23.9%	99.7%	15.6%	0.3%	25.3%	0.0%	27.7%	0.0%	7.4%	0.0%
2D: Volume and Total Intensity (Spherical Covariance)	Fig. S3H	4.5%	14.6%	13.6%	83.8%	21.1%	1.6%	23.1%	0.0%	28.8%	0.0%	8.9%	0.0%
2D: Volume and Total Intensity (Diagonal Covariance)	Fig. S3K	4.9%	14.9%	13.55	83.5%	20.7%	1.6%	23.9%	0.0%	28.4%	0.0%	9.0%	0.0%

## Sheet: Drosophila Data
iSPy Predictions for Drosophila
	Figure Represented	Injury	Unclassified/<2C	2C	4C	8C	16C	>32C
1D: Normalized Hoechst Intensity, AIC	Fig. S5C	Uninjured	12.2%	16.9%	63.9%	4.2%	2.8%	0.0%
		Mild Injury	4.0%	4.2%	39.9%	21.6%	29.4%	0.8%
		Severe Injury	0.0%	0.0%	2.3%	1.1%	24.4%	72.2%
1D: Normalized Hoechst Intensity: BIC	Fig. S5E	Uninjured	100.0%				0.0%
		Mild Injury	99.8%				0.2%
		Severe Injury	42.0%				58.0%
1D: Projected Nuclear Area, AIC	Fig. S5H	Uninjured	19.2%	62.4%	14.9%	3.4%	0.0%
		Mild Injury	2.9%	14.8%	58.4%	37.6%	0.4%
		Severe Injury	0.0%	1.7%	3.4%	36.9%	58.0%
1D: Projected Nuclear Area, BIC	Fig. S5J	Uninjured	100.0%		0.0%	0.0%	0.0%
		Mild Injury	99.0%		0.0%	0.9%	0.1%
		Severe Injury	58.5%		0.0%	0.0%	41.5%
2D: Area and Intensity, Diagonal Covariance	Fig. 4D	Uninjured	23.7%	57.8%	16.4%	2.1%	0.0%
		Mild Injury	6.5%	17.8%	49.6%	25.0%	1.1%
		Severe Injury	0.0%	1.1%	2.8%	18.8%	77.3%
2D: Area and Intensity, Spherical Covariance	Fig. S5N	Uninjured	31.0%	52.8%	14.1%	2.1%	0.0%
		Mild Injury	8.1%	20.3%	45.8%	24.6%	1.2%
		Severe Injury	0.0%	1.1%	2.8%	17.0%	79.0%

## Sheet: Cardiomyocyte Data
iSPy Predictions for Human Cardiomyocytes
	Figure Represented	Chamber	2C	4C	8C
2D: Volume and Total Intensity (Spherical Covariance)	Fig. 4D	Left Atrium	19.2%	80.8%	0.0%
		Left Ventricle	0.0%	57.9%	42.1%
2D: Volume and Total Intensity (Diagonal Covariance)	Fig. S6D	Left Atrium	15.4%	84.6%	0.0%
		Left Ventricle	0.0%	57.9%	42.1%
